# Supplementary material for: Safety of Tocilizumab in COVID-19 Patients and Benefit of Single-Dose: The Largest Retrospective Observational Study
Source: Pharmaceutics. 2022 Mar 11;14(3):624. doi: 10.3390/pharmaceutics14030624 (PMC8953525; doi:10.3390/pharmaceutics14030624)
Supplement: Supplementary file 1 [file pharmaceutics-14-00624-s001.zip]

Archive with 1 entries (1 files):
- pharmaceutics-1623154-supplementary.pdf
